# Supplementary material for: The Potential of a Novel Cold Atmospheric Plasma Jet as a Feasible Therapeutic Strategy for Gingivitis—A Cell-Based Study
Source: Cells. 2024 Nov 28;13(23):1970. doi: 10.3390/cells13231970 (PMC11640168; doi:10.3390/cells13231970)
Supplement: Supplementary file 1 [file cells-13-01970-s001.zip]

Archive with 1 entries (1 files):
- cells-3329949-supplementary.pdf
